# Supplementary material for: Oxazole-Based Ferroptosis Inhibitors with Promising Properties to Treat Central Nervous System Diseases
Source: J Med Chem. 2025 Feb 6;68(4):4908–28. doi: 10.1021/acs.jmedchem.4c03149 (PMC11874020; doi:10.1021/acs.jmedchem.4c03149)
Supplement: Supplementary file 1 — jm4c03149_si_001.csv [file jm4c03149_si_001.csv]

Compound	SMILES	log P	CNS MPO score	Kinetic solubility [uM]	Ferroptosis inhibition in HT1080 IC50 (nM)	Microsomal stability				MDCK-MDR1		in vivo PK
						Human		Mouse		A2B Mean Papp (10-6 cm/s)	B2A Mean Papp (10-6 cm/s)
						Half-Time t1/2 (min)	Clint (�L/min/mg)	Half-Time t1/2 (min)	Clint (�L/min/mg)
FER-1	C1(N)=CC(C(OCC)=O)=CC=C1NC1CCCCC1	4	4.2	>200	17.2
UAMC-3203	O=S(=O)(NCCN1CCNCC1)C1=CC=C(NC2CCCCC2)C(NCC2=CC=CC=C2)=C1	5.1	2.4	>200	9.22	147	9.43	62.6	22.1
13	C1(NC2CCCCC2)=C(N)C=C(C(=O)N2CCOCC2)C=C1	2.8	5.2	>200	309
14	C1(NC2CCCCC2)=C(N)C=C(C(=O)N2CCN(C)CC2)C=C1	2.8	5.2	>200	111
15	C1(NC2CCCCC2)=C(N)C=C(C(=O)N2CCC(F)CC2)C=C1	3.9	4.3	>200	108
16	C1(NC2CCCCC2)=C(N)C=C(C(=O)N2CCNCC2)C=C1	2.6	5	>200	40.7	192	7.23	212	6.53
35	C1(NC2CCCCC2)=C(NC2CCCC2)C=C(C(=O)N2CCOCC2)C=C1	5.1	4.1	50-100	14.6	250	5.55	28	49.6
36	C1(NC2CCCCC2)=C(NC2CCCCC2)C=C(C(=O)N2CCOCC2)C=C1	5.5	3.8	50-100	12.6	44.9	30.9	18.1	76.8
37	C1(NC2CCCCC2)=C(NCC2=CC=CC=C2)C=C(C(=O)N2CCOCC2)C=C1	5	3.7	>200	13.9	38.4	36.1	1.78	777
38	C1(NC2=C(NCC3=CC=C(F)C=C3)C=C(C(=O)N3CCOCC3)C=C2)CCCCC1	5.1	3.5	12.5-25	8.82	25	55.4	0.556	2490
39	C1(NC2CCCCC2)=C(NC2CCCC2)C=C(C(=O)N2CCN(C)CC2)C=C1	5.1	4.2	>200	6.63	70.7	19.6	19.2	72.3
40	C1(NC2CCCCC2)=C(NC2CCCCC2)C=C(C(=O)N2CCN(C)CC2)C=C1	5.5	3.9	100-200	7.02	35.5	39	9.76	142
41	C1(NC2CCCCC2)=C(NCC2=CC=CC=C2)C=C(C(=O)N2CCN(C)CC2)C=C1	5	3.8	50-100	5.48	31.8	43.6	5.59	248
42	C1(NC2=C(NCC3=CC=C(F)C=C3)C=C(C(=O)N3CCN(C)CC3)C=C2)CCCCC1	5.1	3.6	25-50	6.11	24.3	57.1	6.64	209
43	C1(NC2CCCCC2)=C(NC2CCCCC2)C=C(C(=O)N2CCC(F)CC2)C=C1	6.6	3.2	12.5-25	10.3	28.3	48.9	6.94	200
44	C1(NC2CCCCC2)=C(NCC2=CC=CC=C2)C=C(C(=O)N2CCC(F)CC2)C=C1	6.1	3.1	25-50	13.1	20.2	68.7	2.18	636
45	C1(NC2=C(NCC3=CC=C(F)C=C3)C=C(C(=O)N3CCC(F)CC3)C=C2)CCCCC1	6.2	3	12.5-25	12.9	17	81.5	2.91	476
46	C1(NC2CCCCC2)=C(NC2CCCC2)C=C(C(=O)N2CCNCC2)C=C1	4.9	4.2	>200	8.24	246	5.64	97.6	14.2	0.709	60.6
47	C1(NC2CCCCC2)=C(NC2CCCCC2)C=C(C(=O)N2CCNCC2)C=C1	5.3	4	>200	4.51	250	5.55	82.2	16.9	0.683	64.0
48	C1(NC2CCCCC2)=C(NCC2=CC=CC=C2)C=C(C(=O)N2CCNCC2)C=C1	4.8	4	>200	5.87	250	5.55	37	37.5
49	C1(NC2=C(NCC3=CC=C(F)C=C3)C=C(C(=O)N3CCNCC3)C=C2)CCCCC1	4.9	3.8	>200	8.79	193	7.16	29.7	46.6
50	C1(NC2CCCCC2)=C(NC2CCCCC2)C=C(C(=O)N2CCC(N)C2)C=C1	4.3	3.6	>200	4.2	250	5.55	250	5.55	0.569	62.9
51	C1(NC2CCCCC2)=C(NCC2=CC=CC=C2)C=C(C(=O)N2CCC(N)C2)C=C1	3.8	3.8	>200	8.1	250	5.55	83.2	16.7
73	C1(NC2CCC2)=C(N)C=C(C2=NC=C(C)O2)C=C1	3.6	4.6	>200	17.3	43.3	32
74	C1(NC2CCCC2)=C(N)C=C(C2=NC=C(C)O2)C=C1	4	4.2	>200	7.07	17.6	78.8
75	CC1=CN=C(C2=CC=C(NC3CCCCC3)C(N)=C2)O1	4.5	3.9	>200	13.8	25.6	54.2
76	C1(NC2CCCCCCC2)=C(N)C=C(C2=NC=C(C)O2)C=C1	5.3	3.2	25-50	4.15	35.6	39
77	NC1=CC(C2=NC=C(C)O2)=CC=C1NC1[C@H]2C[C@@H]3C[C@@H](C[C@H]1C3)C2	5.5	3.2	50-100	4.29	154	9	1.41	986
78	C1(NCC2=CC=CC=C2)=C(NC2CCC2)C=CC(C2=NC=C(C)O2)=C1	5.8	3.5	25-50	5.24	17.5	79.4
79	C1(NC2CCCC2)=C(NCC2=CC=CC=C2)C=C(C2=NC=C(C)O2)C=C1	6.3	3.5	25-50	4.83	43.1	32.2
80	CC1=CN=C(C2=CC=C(NC3CCCCC3)C(NCC3=CC=CC=C3)=C2)O1	6.7	3.5	25-50	28.5	43.7	31.8
81	C1(NC2CCCCCCC2)=C(NCC2=CC=CC=C2)C=C(C2=NC=C(C)O2)C=C1	7.5	3.3	25-50	7.96	33	42
82	C1(NCC2=CC=CC=C2)=C(NC2C3CC4CC2CC(C3)C4)C=CC(C2=NC=C(C)O2)=C1	7.7	3.1	50-100	11.2	21.8	63.5
83	C1(NC2CCCC2)=C(NCC2=CC=C(F)C=C2)C=C(C2=NC=C(C)O2)C=C1	6.4	3.5	50-100	7.13	26.5	52.4
84	C1(NC2CCCCC2)=C(NCC2=CC=C(F)C=C2)C=C(C2=NC=C(C)O2)C=C1	6.8	3.4	50-100	14.6	27	51.4
85	C1(NC2CCCC2)=C(NCC2=CC=NC=C2)C=C(C2=NC=C(C)O2)C=C1	5.1	3.7	50-100	7.41	3.59	387
86	C1(NCC2=CC=NC=C2)=C(NC2CCCCC2)C=CC(C2=NC=C(C)O2)=C1	5.5	3.5	50-100	16.8	3.61	384
94	C1(NC2CCC2)=C(N)C=C(C2=CN=CO2)C=C1	2.3	5.2	>200	15.6	123	11.2			62.5	70.1	tested
95	C1(NC2CCCC2)=C(N)C=C(C2=CN=CO2)C=C1	2.7	5.2	>200	8.53	239	5.8	11	41.9	51.1	53.9
96	C1CCCCC1NC1=CC=C(C2=CN=CO2)C=C1N	3.1	5	>200	5.2	121	11.4	30.9	44.9	44.1	41.3	tested
97	C1(NC2CCCCCCC2)=C(N)C=C(C2=CN=CO2)C=C1	4	4.2	100-200	2.74	115	12.1	24.4	56.8
98	C1(NC2C3CC4CC2CC(C4)C3)=C(N)C=C(C2=CN=CO2)C=C1	4.2	4.1	25-50	3	205	6.76	19.5	71.1
99	C1(NCC2=CC=CC=C2)=C(NC2CCC2)C=CC(C2=CN=CO2)=C1	4.5	4.1	25-50	3.4	16.9	81.8
100	C1(NCC2=CC=CC=C2)=C(NC2CCCC2)C=CC(C2=CN=CO2)=C1	5	3.7	25-50	3.24	43.1	32.2
101	C1(NC2CCCCC2)=C(NCC2=CC=CC=C2)C=C(C2=CN=CO2)C=C1	5.4	3.5	100-200	3.69	54.8	25.3
102	C1(NC2CCCCCCC2)=C(NCC2=CC=CC=C2)C=C(C2=CN=CO2)C=C1	6.2	3.4	25-50	6.77	35.9	38.6
103	N(C1=C(NC2C3CC4CC(C3)CC2C4)C=CC(C2=CN=CO2)=C1)CC1=CC=CC=C1	6.4	3.2	25-50	11.4	46.8	29.6
104	C1(NC2CCCCC2)=C(NCC2=CC=C(F)C=C2)C=C(C2=CN=CO2)C=C1	5.5	3.5	12.5-25	3.64	45.1	30.7
105	C1(NC2CCCCC2)=C(NCC2=CC=NC=C2)C=C(C2=CN=CO2)C=C1	4.2	4.4	100-200	4.73	6.61	210
